# Supplementary material for: Lectotype designations and nomenclatural changes in Xylographus Mellié (Coleoptera, Ciidae)
Source: Zookeys. 2014 Jan 28;(374):23–43. doi: 10.3897/zookeys.374.6553 (PMC3909810; doi:10.3897/zookeys.374.6553)
Supplement: XML Treatment for Xylographus bostrichoides [file zookeys.374.6553-treatment3.xml]

<!DOCTYPE tp:taxon-treatment
  PUBLIC "-//TaxonX//DTD Taxonomic Treatment Publishing DTD v0 20100105//EN" "tax-treatment-NSO.dtd">
<tp:taxon-treatment xmlns:tp="http://www.plazi.org/taxpub"><tp:treatment-meta><mixed-citation publication-type="journal"><person-group><name><surname>Sandoval-Gómez</surname><given-names>Vivian Eliana</given-names></name><name><surname>Lopes-Andrade</surname><given-names>Cristiano</given-names></name><name><surname>Lawrence</surname><given-names>John F.</given-names></name></person-group><article-title>Lectotype designations and nomenclatural changes in <italic>Xylographus</italic> Mellié (Coleoptera, Ciidae)</article-title><source>Zookeys</source><day>28</day><month>1</month><year>2014</year><volume>2014</volume><issue>374</issue><fpage>23</fpage><lpage>43</lpage><pub-id pub-id-type="doi">10.3897/zookeys.374.6553</pub-id></mixed-citation></tp:treatment-meta><tp:nomenclature><tp:taxon-name>
                            <tp:taxon-name-part taxon-name-part-type="genus">Xylographus</tp:taxon-name-part>
                            <tp:taxon-name-part taxon-name-part-type="species">bostrichoides</tp:taxon-name-part>
                            <object-id xmlns:xlink="http://www.w3.org/1999/xlink" xlink:type="simple">http://species-id.net/wiki/Xylographus_bostrichoides</object-id>
                        </tp:taxon-name><tp:taxon-authority>(Dufour, 1843)</tp:taxon-authority><tp:nomenclature-citation-list><tp:nomenclature-citation><tp:taxon-name>Cis bostrichoides</tp:taxon-name><comment> (<xref ref-type="bibr" rid="B6">Dufour 1843</xref>: 93). Type-locality: Vallée d’Ossan, France.</comment></tp:nomenclature-citation><tp:nomenclature-citation><tp:taxon-name>Cis cribatus</tp:taxon-name><comment><xref ref-type="bibr" rid="B16">Lucas 1849</xref>: 469. Junior synonym. Type-locality:  Alger, Algeria.</comment></tp:nomenclature-citation><tp:nomenclature-citation><tp:taxon-name>Xylographus bostrichoides</tp:taxon-name><comment> var. <italic>aubei</italic><xref ref-type="bibr" rid="B18">Mellié 1849</xref>: 232. Junior synonym. Type-locality: Pyrénées, France.</comment></tp:nomenclature-citation><!--PageBreak--></tp:nomenclature-citation-list></tp:nomenclature><tp:treatment-sec sec-type="Remarks"><title>Remarks.</title><p>Unfortunately we did not find the type material of Dufour in the MNHN. We have found only specimens used by <xref ref-type="bibr" rid="B18">Mellié (1849)</xref> to redescribe this species and to describe its variety <italic>aubei</italic>, and dozens of specimens that do fit the currently accepted species limits. <xref ref-type="bibr" rid="B20">Müller et al. (2001)</xref> labeled one specimen deposited in MFNB as syntype of <italic><tp:taxon-name>Xylographus bostrichoides</tp:taxon-name></italic>. However, after studying this specimen, we determined it is a member of <tp:taxon-name>Scolytinae</tp:taxon-name> (<tp:taxon-name>Curculionidae</tp:taxon-name>) and fits neither the original description by <xref ref-type="bibr" rid="B6">Dufour (1843)</xref> nor the redescription by <xref ref-type="bibr" rid="B18">Mellié (1849)</xref>. Therefore, a lectotype is not designated here.</p></tp:treatment-sec><ref-list><ref id="B6"><mixed-citation xmlns:xlink="http://www.w3.org/1999/xlink" xlink:type="simple"><person-group><name name-style="western"><surname>Dufour</surname><given-names>L</given-names></name></person-group> (<year>1843</year>) <article-title>Excursion entomologiques dans les montagnes de la vallée d’Ossan.</article-title><source>Bulletin de la Société des Sciences, Lettres, et Arts de Pau</source><volume>3</volume>: <fpage>1</fpage>-<lpage>118</lpage>.</mixed-citation></ref><ref id="B16"><mixed-citation xmlns:xlink="http://www.w3.org/1999/xlink" xlink:type="simple"><person-group><name name-style="western"><surname>Lucas</surname><given-names>H</given-names></name></person-group> (<year>1849</year>) <article-title>Exploration Scientifique de l’Algerie, Zoologie.</article-title><source>Histoire Naturelle des Animaux Articules.</source><chapter-title>2 Partie. Insectes.</chapter-title><publisher-name>Imprimerie Nationale</publisher-name>, <publisher-loc>Paris</publisher-loc>, <size units="page">590 pp</size>, <comment>47 pls</comment>.</mixed-citation></ref><ref id="B18"><mixed-citation xmlns:xlink="http://www.w3.org/1999/xlink" xlink:type="simple"><person-group><name name-style="western"><surname>Mellié</surname><given-names>J</given-names></name></person-group> (<year>1849</year>) <article-title>Monographie de l’ancien genre <italic>Cis</italic> des auteurs.</article-title><source>Annales de la Société Entomologique de France</source> (<volume-series>2</volume-series>) <volume>6</volume>: <fpage>205</fpage>–<lpage>274</lpage>, <fpage>313</fpage>–<lpage>396</lpage>.</mixed-citation></ref><ref id="B20"><mixed-citation xmlns:xlink="http://www.w3.org/1999/xlink" xlink:type="simple"><person-group><name name-style="western"><surname>Müller</surname><given-names>C</given-names></name><name name-style="western"><surname>Jaeger</surname><given-names>B</given-names></name><name name-style="western"><surname>Kompantsev</surname><given-names>AV</given-names></name><name name-style="western"><surname>Uhlig</surname><given-names>M</given-names></name></person-group> (<year>2001</year>) <article-title>Type and species catalogue of the minute tree-fungus beetles of the Museum für Naturkunde in Berlin, with general information on the Coleoptera collection, its curation and “Historical Collection” (Coleoptera, Polyphaga, Ciidae and Pterogeniidae). Mitteilungen aus dem Museum für Naturkunde in Berlin.</article-title><source>Zoologische Reihe</source><volume>77</volume>(<issue>2</issue>): <fpage>303</fpage>-<lpage>323</lpage>. doi: <ext-link ext-link-type="uri" xlink:href="http://dx.doi.org/10.1002/mmnz.20010770214" xlink:type="simple">10.1002/mmnz.20010770214</ext-link></mixed-citation></ref></ref-list></tp:taxon-treatment>
