# Supplementary material for: Lectotype designations and nomenclatural changes in Xylographus Mellié (Coleoptera, Ciidae)
Source: Zookeys. 2014 Jan 28;(374):23–43. doi: 10.3897/zookeys.374.6553 (PMC3909810; doi:10.3897/zookeys.374.6553)
Supplement: XML Treatment for Xylographus brasiliensis [file zookeys.374.6553-treatment4.xml]

<!DOCTYPE tp:taxon-treatment
  PUBLIC "-//TaxonX//DTD Taxonomic Treatment Publishing DTD v0 20100105//EN" "tax-treatment-NSO.dtd">
<tp:taxon-treatment xmlns:tp="http://www.plazi.org/taxpub"><tp:treatment-meta><mixed-citation publication-type="journal"><person-group><name><surname>Sandoval-Gómez</surname><given-names>Vivian Eliana</given-names></name><name><surname>Lopes-Andrade</surname><given-names>Cristiano</given-names></name><name><surname>Lawrence</surname><given-names>John F.</given-names></name></person-group><article-title>Lectotype designations and nomenclatural changes in <italic>Xylographus</italic> Mellié (Coleoptera, Ciidae)</article-title><source>Zookeys</source><day>28</day><month>1</month><year>2014</year><volume>2014</volume><issue>374</issue><fpage>23</fpage><lpage>43</lpage><pub-id pub-id-type="doi">10.3897/zookeys.374.6553</pub-id></mixed-citation></tp:treatment-meta><tp:nomenclature><tp:taxon-name>
                            <tp:taxon-name-part taxon-name-part-type="genus">Xylographus</tp:taxon-name-part>
                            <tp:taxon-name-part taxon-name-part-type="species">brasiliensis</tp:taxon-name-part>
                            <object-id xmlns:xlink="http://www.w3.org/1999/xlink" xlink:type="simple">http://species-id.net/wiki/Xylographus_brasiliensis</object-id>
                        </tp:taxon-name><tp:taxon-authority>Pic, 1916</tp:taxon-authority><tp:nomenclature-citation-list><tp:nomenclature-citation><tp:taxon-name>Xylographus brasiliensis</tp:taxon-name><comment> Pic 1916: 13. Type-locality: Rio Verde, Brazil.</comment></tp:nomenclature-citation><tp:nomenclature-citation><tp:taxon-name>Xylographus lucasi</tp:taxon-name><comment><xref ref-type="bibr" rid="B15">Lopes-Andrade and Zacaro 2003</xref>: 1. <bold>syn. n.</bold> Type-locality: Venda Nova do Imigrante, Espírito Santo, Brazil.</comment></tp:nomenclature-citation></tp:nomenclature-citation-list></tp:nomenclature><tp:treatment-sec sec-type="Type series"><title>Type series.</title><p>BRASIL: female lectotype (MNHN), here designated, labeled: “Bresil. Goyaz. Rio Verde [printed] \ <italic><tp:taxon-name>Xylographus</tp:taxon-name></italic> [handwritten] \ Type [handwritten] \ <italic><tp:taxon-name>Brasiliensis</tp:taxon-name></italic> Pic [handwritten] \ [red label] LECTOTYPE <italic><tp:taxon-name>Xylographus brasiliensis</tp:taxon-name></italic> Pic [handwritten]”.</p></tp:treatment-sec><tp:treatment-sec sec-type="Type material of the junior synonym"><title>Type material of the junior synonym.</title><p>See <xref ref-type="bibr" rid="B15">Lopes-Andrade and Zacaro (2003)</xref>.</p></tp:treatment-sec><tp:treatment-sec sec-type="Remarks"><title>Remarks.</title><p>In the description of <italic><tp:taxon-name>Xylographus lucasi</tp:taxon-name></italic>, the authors did not have access to type specimens of <italic><tp:taxon-name>Xylographus brasiliensis</tp:taxon-name></italic> and stated that its description was vague (Lopes-Andrade and Lawrence 2003). After we examined the available type of <italic><tp:taxon-name>Xylographus brasiliensis</tp:taxon-name></italic>, a female located in the MNHN, we observed there is no difference between it and female paratypes of <italic><tp:taxon-name>Xylographus lucasi</tp:taxon-name></italic>. We have located in the MNHN a male specimen collected in “Goyaz” (which may correspond to the current state of Goiás or to Tocantins), a historical specimen but not from the original type series of <italic><tp:taxon-name>Xylographus brasiliensis</tp:taxon-name></italic>. We dissected it and compared the sclerites of abdominal terminalia to those of male paratypes of <italic><tp:taxon-name>Xylographus lucasi</tp:taxon-name></italic>, and they are exactly the same. The species is widespread in the tropical South America and the type localities of both names are within its known range (pers. obs.).</p></tp:treatment-sec><ref-list><ref id="B15"><mixed-citation xmlns:xlink="http://www.w3.org/1999/xlink" xlink:type="simple"><person-group><name name-style="western"><surname>Lopes-Andrade</surname><given-names>C</given-names></name><name name-style="western"><surname>Zacaro</surname><given-names>AA</given-names></name></person-group> (<year>2003</year>) <article-title><italic>Xylographus lucasi</italic>, a new Brazilian species of Ciidae (Coleoptera: Tenebrionoidea).</article-title><source>Dugesiana</source><volume>10</volume>(<issue>2</issue>): <fpage>1</fpage>-<lpage>6</lpage>.</mixed-citation></ref></ref-list></tp:taxon-treatment>
