# Supplementary material for: Lectotype designations and nomenclatural changes in Xylographus Mellié (Coleoptera, Ciidae)
Source: Zookeys. 2014 Jan 28;(374):23–43. doi: 10.3897/zookeys.374.6553 (PMC3909810; doi:10.3897/zookeys.374.6553)
Supplement: XML Treatment for Xylographus bynoei [file zookeys.374.6553-treatment5.xml]

<!DOCTYPE tp:taxon-treatment
  PUBLIC "-//TaxonX//DTD Taxonomic Treatment Publishing DTD v0 20100105//EN" "tax-treatment-NSO.dtd">
<tp:taxon-treatment xmlns:tp="http://www.plazi.org/taxpub"><tp:treatment-meta><mixed-citation publication-type="journal"><person-group><name><surname>Sandoval-Gómez</surname><given-names>Vivian Eliana</given-names></name><name><surname>Lopes-Andrade</surname><given-names>Cristiano</given-names></name><name><surname>Lawrence</surname><given-names>John F.</given-names></name></person-group><article-title>Lectotype designations and nomenclatural changes in <italic>Xylographus</italic> Mellié (Coleoptera, Ciidae)</article-title><source>Zookeys</source><day>28</day><month>1</month><year>2014</year><volume>2014</volume><issue>374</issue><fpage>23</fpage><lpage>43</lpage><pub-id pub-id-type="doi">10.3897/zookeys.374.6553</pub-id></mixed-citation></tp:treatment-meta><tp:nomenclature><tp:taxon-name>
                            <tp:taxon-name-part taxon-name-part-type="genus">Xylographus</tp:taxon-name-part>
                            <tp:taxon-name-part taxon-name-part-type="species">bynoei</tp:taxon-name-part>
                            <object-id xmlns:xlink="http://www.w3.org/1999/xlink" xlink:type="simple">http://species-id.net/wiki/Xylographus_bynoei</object-id>
                        </tp:taxon-name><tp:taxon-authority>Blair, 1940</tp:taxon-authority><tp:nomenclature-citation-list><tp:nomenclature-citation><tp:taxon-name>Xylographus bynoei</tp:taxon-name><comment><xref ref-type="bibr" rid="B3">Blair 1940</xref>: 131. Type-locality: northwest coast of Australia.</comment></tp:nomenclature-citation></tp:nomenclature-citation-list></tp:nomenclature><tp:treatment-sec sec-type="Type series"><title>Type series.</title><p>AUSTRALIA: male holoype (NHM), labeled: “[faded blue disc] N. Holl. [above] 44.4 [below] [handwritten] \ [red disc] Holotype [printed] \ <italic><tp:taxon-name>Xylographus bynoei</tp:taxon-name></italic> Blair Type det. K.G. Blair 1939 [handwritten]”; 2 male and 2 female paratypes (NHM), labeled: “[yellow disc] Paratype [printed] \ N.W. Australia pres. By B. Bynoe, R.N. Surgeon on H.M.S. Beagle. See Stokes, Voyage of Discoveries. 1846 [handwritten]”; 4 female paralectotypes (NHM), labeled: “Australia 44.4 [handwritten] \ [yellow disc] Paratype [printed]”.</p><!--PageBreak--></tp:treatment-sec><ref-list><ref id="B3"><mixed-citation xmlns:xlink="http://www.w3.org/1999/xlink" xlink:type="simple"><person-group><name name-style="western"><surname>Blair</surname><given-names>KG</given-names></name></person-group> (<year>1940</year>) <article-title>Some new species of Cisidae (Col.) from Australia.</article-title><source>Entomologist’s Monthly Magazine</source><volume>76</volume>: <fpage>131</fpage>-<lpage>136</lpage>.</mixed-citation></ref></ref-list></tp:taxon-treatment>
