# Supplementary material for: Lectotype designations and nomenclatural changes in Xylographus Mellié (Coleoptera, Ciidae)
Source: Zookeys. 2014 Jan 28;(374):23–43. doi: 10.3897/zookeys.374.6553 (PMC3909810; doi:10.3897/zookeys.374.6553)
Supplement: XML Treatment for Xylographus ceylonicus [file zookeys.374.6553-treatment6.xml]

<!DOCTYPE tp:taxon-treatment
  PUBLIC "-//TaxonX//DTD Taxonomic Treatment Publishing DTD v0 20100105//EN" "tax-treatment-NSO.dtd">
<tp:taxon-treatment xmlns:tp="http://www.plazi.org/taxpub"><tp:treatment-meta><mixed-citation publication-type="journal"><person-group><name><surname>Sandoval-Gómez</surname><given-names>Vivian Eliana</given-names></name><name><surname>Lopes-Andrade</surname><given-names>Cristiano</given-names></name><name><surname>Lawrence</surname><given-names>John F.</given-names></name></person-group><article-title>Lectotype designations and nomenclatural changes in <italic>Xylographus</italic> Mellié (Coleoptera, Ciidae)</article-title><source>Zookeys</source><day>28</day><month>1</month><year>2014</year><volume>2014</volume><issue>374</issue><fpage>23</fpage><lpage>43</lpage><pub-id pub-id-type="doi">10.3897/zookeys.374.6553</pub-id></mixed-citation></tp:treatment-meta><tp:nomenclature><tp:taxon-name>
                            <tp:taxon-name-part taxon-name-part-type="genus">Xylographus</tp:taxon-name-part>
                            <tp:taxon-name-part taxon-name-part-type="species">ceylonicus</tp:taxon-name-part>
                            <object-id xmlns:xlink="http://www.w3.org/1999/xlink" xlink:type="simple">http://species-id.net/wiki/Xylographus_ceylonicus</object-id>
                        </tp:taxon-name><tp:taxon-authority>Ancey, 1876</tp:taxon-authority><tp:nomenclature-citation-list><tp:nomenclature-citation><tp:taxon-name>Xylographus ceylonicus</tp:taxon-name><comment><xref ref-type="bibr" rid="B1">Ancey 1876</xref>: 85. Type-locality: Point de Galle, Ceylon (Sri Lanka).</comment></tp:nomenclature-citation></tp:nomenclature-citation-list></tp:nomenclature><tp:treatment-sec sec-type="Type series"><title>Type series.</title><p>SRI LANKA: male lectotype (MNHN), here designated, labeled: “<italic><tp:taxon-name>Xylographus ceylonicus</tp:taxon-name></italic> Ancey, n. sp. Ceylan (Pointe de Galle) Types [handwritten] \ [red label] LECTOTYPE <italic><tp:taxon-name>Xylographus Ceylonicus</tp:taxon-name></italic> Ancey [handwritten]”; 6 males, 1 female and 7 specimens of undetermined gender, all paralectotypes (MNHN), labeled: “<italic><tp:taxon-name>Xylographus Ceylonicus</tp:taxon-name></italic> Ancey, n. sp. Ceylan (Pointe de Galle) Types [handwritten] \ [yellow label] PARALECTOTYPE <italic><tp:taxon-name>Xylographus ceylonicus</tp:taxon-name></italic> Ancey [handwritten]”; 3 male and 1 female paralectotypes (MNHN), labeled: “CEYLAN [printed] \ type [handwritten] \ Syntypes [handwritten] \ Ceylan Pointe de Galles [handwritten] \ <italic><tp:taxon-name>Xylographus ceylonicus</tp:taxon-name></italic> Ancey [handwritten] \ [yellow label] PARALECTOTYPE <italic><tp:taxon-name>Xylographus ceylonicus</tp:taxon-name></italic> Ancey [handwritten]”; 7 paralectotypes of undetermined gender (MNHN), labeled: “<italic><tp:taxon-name>Xylographus Ceylonicus</tp:taxon-name></italic> Ancey Ceylan [handwritten] \ Ex. Coll. REITTER [printed] \ [yellow label] PARALECTOTYPE <italic><tp:taxon-name>Xylographus ceylonicus</tp:taxon-name></italic> Ancey [handwritten]”; 2 paralectotypes of undetermined gender (MFNB), labeled: “<italic><tp:taxon-name>Xylographus Ceylonicus</tp:taxon-name></italic> Ancey Ceylon Ancey Type [handwritten] \ Coll. L.W. Schaufuss [printed] \ [red label] ? SYNTYPUS <italic><tp:taxon-name>Xylographus ceylonicus</tp:taxon-name></italic> <xref ref-type="bibr" rid="B1">Ancey 1876</xref> labelled by MNHUB 1998 [printed] \ [yellow label] PARALECTOTYPE <italic><tp:taxon-name>Xylographus ceylonicus</tp:taxon-name></italic> Ancey [handwritten]”; 2 paralectotypes of undetermined gender (MFNB), labeled: “<italic><tp:taxon-name>Xylographus Ceylonicus</tp:taxon-name></italic> Ancey Ceylan [handwritten] \ [red label] ? SYNTYPUS <italic><tp:taxon-name>Xylographus ceylonicus</tp:taxon-name></italic> <xref ref-type="bibr" rid="B1">Ancey 1876</xref> labelled by MNHUB 1998 [printed] \ [yellow label] PARALECTOTYPE <italic><tp:taxon-name>Xylographus ceylonicus</tp:taxon-name></italic> Ancey [handwritten]”; 2 paralectotypes of undetermined gender (MFNB), labeled: “<italic><tp:taxon-name>Xylographus Ceylonicus</tp:taxon-name></italic> Ancey Ceylan [handwritten] \ ex Coll. Hiller [handwritten] \ [red label] ? SYNTYPUS <italic><tp:taxon-name>Xylographus ceylonicus</tp:taxon-name></italic> <xref ref-type="bibr" rid="B1">Ancey 1876</xref> labelled by MNHUB 1998 [printed] \ [yellow label] PARALECTOTYPE <italic><tp:taxon-name>Xylographus ceylonicus</tp:taxon-name></italic> Ancey [handwritten]”.</p></tp:treatment-sec><ref-list><ref id="B1"><mixed-citation xmlns:xlink="http://www.w3.org/1999/xlink" xlink:type="simple"><person-group><name name-style="western"><surname>Ancey</surname><given-names>F</given-names></name></person-group> (<year>1876</year>) <article-title>Description d’un nouvelle espèce de Ciside.</article-title><source>Petites Nouvelles Entomologiques</source>,  <publisher-loc>Paris</publisher-loc>, <volume>Vol. 2</volume>(<issue>160</issue>), Year 8: <lpage>85</lpage>.</mixed-citation></ref></ref-list></tp:taxon-treatment>
