# Supplementary material for: Lectotype designations and nomenclatural changes in Xylographus Mellié (Coleoptera, Ciidae)
Source: Zookeys. 2014 Jan 28;(374):23–43. doi: 10.3897/zookeys.374.6553 (PMC3909810; doi:10.3897/zookeys.374.6553)
Supplement: XML Treatment for Xylographus corpulentus [file zookeys.374.6553-treatment8.xml]

<!DOCTYPE tp:taxon-treatment
  PUBLIC "-//TaxonX//DTD Taxonomic Treatment Publishing DTD v0 20100105//EN" "tax-treatment-NSO.dtd">
<tp:taxon-treatment xmlns:tp="http://www.plazi.org/taxpub"><tp:treatment-meta><mixed-citation publication-type="journal"><person-group><name><surname>Sandoval-Gómez</surname><given-names>Vivian Eliana</given-names></name><name><surname>Lopes-Andrade</surname><given-names>Cristiano</given-names></name><name><surname>Lawrence</surname><given-names>John F.</given-names></name></person-group><article-title>Lectotype designations and nomenclatural changes in <italic>Xylographus</italic> Mellié (Coleoptera, Ciidae)</article-title><source>Zookeys</source><day>28</day><month>1</month><year>2014</year><volume>2014</volume><issue>374</issue><fpage>23</fpage><lpage>43</lpage><pub-id pub-id-type="doi">10.3897/zookeys.374.6553</pub-id></mixed-citation></tp:treatment-meta><tp:nomenclature><tp:taxon-name>
                            <tp:taxon-name-part taxon-name-part-type="genus">Xylographus</tp:taxon-name-part>
                            <tp:taxon-name-part taxon-name-part-type="species">corpulentus</tp:taxon-name-part>
                            <object-id xmlns:xlink="http://www.w3.org/1999/xlink" xlink:type="simple">http://species-id.net/wiki/Xylographus_corpulentus</object-id>
                        </tp:taxon-name><tp:taxon-authority>Mellié, 1849</tp:taxon-authority><tp:nomenclature-citation-list><tp:nomenclature-citation><tp:taxon-name>Xylographus corpulentus</tp:taxon-name><comment><xref ref-type="bibr" rid="B18">Mellié 1849</xref>: 225, pl. 9, fig. 19. Type-locality: Peru.</comment></tp:nomenclature-citation><tp:nomenclature-citation><tp:taxon-name>Xylographus lemoulti</tp:taxon-name><comment> Pic 1916: 4. <bold>syn. n.</bold> Type-locality: St-Laurent du Maroni, French Guiana.</comment></tp:nomenclature-citation><tp:nomenclature-citation><tp:taxon-name>Xylographus richardi</tp:taxon-name><comment><xref ref-type="bibr" rid="B18">Mellié 1849</xref>: 226. <bold>syn. n.</bold> Type-locality: Cayenne, French Guiana.</comment></tp:nomenclature-citation></tp:nomenclature-citation-list></tp:nomenclature><tp:treatment-sec sec-type="Type series"><title>Type series.</title><p>PERU: male lectotype (MNHN), here designated, labeled: “[green label] ♂ [handwritten] \ Mellié vidit [handwritten] \ [red label] LECTOTYPE <italic><tp:taxon-name>Xylographus corpulentus</tp:taxon-name></italic> Mellié [handwritten]”; 1 female paralectotype (MNHN), labeled: “[green label] ♀ [handwritten] \ Mellié vidit [handwritten] \ [yellow label] PARALECTOTYPE <italic><tp:taxon-name>Xylographus corpulentus</tp:taxon-name></italic> Mellié [handwritten]”; 1 female paralectotype (MNHM), labeled: “[green label] ♀ [handwritten] \ Mellié vidit [handwritten] \ <italic><tp:taxon-name>Corpulentus</tp:taxon-name></italic> Mell. (Coll. Chevrolat) [handwritten] \ [yellow label] PARALECTOTYPE <italic><tp:taxon-name>Xylographus corpulentus</tp:taxon-name></italic> Mellié [handwritten]”; 1 male and 2 female paralectotypes (MNHN), labeled: “[green disc] <italic><tp:taxon-name>Xylographus Corpulentus</tp:taxon-name></italic> Perou Lap. Cast. 72 [handwritten] \ [yellow label] PARALECTOTYPE <italic><tp:taxon-name>Xylographus corpulentus</tp:taxon-name></italic> Mellié [handwritten]”; 1 male paralectotype (MNHN), labeled: “[green disc] <italic><tp:taxon-name>Xylographus Corpulentus</tp:taxon-name></italic> Kunze Perou T. Cast. 83 [handwritten] \ [yellow label] PARALECTOTYPE <italic><tp:taxon-name>Xylographus corpulentus</tp:taxon-name></italic> Mellié [handwritten]”; 1 male and 2 female paralectotypes (MNHN), labeled: “[green label] Kunze 19 [handwritten] \ [green label] <italic><tp:taxon-name>Cis Corpulentus</tp:taxon-name></italic> Kunze Perou [handwritten] \ [yellow label] PARALECTOTYPE <italic><tp:taxon-name>Xylographus corpulentus</tp:taxon-name></italic> Mellié [handwritten]”.</p></tp:treatment-sec><tp:treatment-sec sec-type="Type material of junior synonyms"><title>Type material of junior synonyms.</title><p>FRENCH GUIANA: male lectotype (MNHN) of <!--PageBreak--><italic><tp:taxon-name>Xylographus lemoulti</tp:taxon-name></italic> Pic, 1916, here designated, labeled: “NOVEMBRE [printed] \ [green label] GUYANE FRANÇAISE St-LAURENT du MARONI [printed] \ [green label] COLL LE MOULT [printed] \ Type [handwritten] \ [red label] LECTOTYPE <italic><tp:taxon-name>Xylographus lemoulti</tp:taxon-name></italic> Pic [handwritten]”; 3 male and 2 female paralectotypes (MNHN), labeled: “NOVEMBRE [printed] \ [green label] GUYANE FRANÇAISE St-LAURENT du MARONI [printed] \ [green label] COLL LE MOULT [printed] \ [yellow label] PARALECTOTYPE <italic><tp:taxon-name>Xylographus lemoulti</tp:taxon-name></italic> Pic [handwritten]”; 2 male and 1 female paralectotypes (MNHN), labeled: “NOVEMBRE [printed] \ GUYANE FRANÇAISE St-LAURENT du MARONI [printed] \ COLL LE MOULT [printed] \ [yellow label] PARALECTOTYPE <italic><tp:taxon-name>Xylographus lemoulti</tp:taxon-name></italic> Pic [handwritten]”; 1 male paralectotype (MNHN), labeled: “NOVEMBRE [printed] \ GUYANE FRANÇAISE St-LAURENT du MARONI [printed] \ COLL LE MOULT [printed] \ [yellow label] PARALECTOTYPE <italic><tp:taxon-name>Xylographus lemoulti</tp:taxon-name></italic> Pic [handwritten]”; 3 male and 4 female paralectotypes (MNHN), labeled: “OCTOBRE [printed] \ GUYANE FRANÇAISE St-LAURENT du MARONI [printed] \ COLL LE MOULT [printed] \ [yellow label] PARALECTOTYPE <italic><tp:taxon-name>Xylographus lemoulti</tp:taxon-name></italic> Pic [handwritten]”; 1 male and 3 female paralectotypes (MNHN), labeled: “JUIN [printed] \ [green label] GUYANE FRANÇAISE St-LAURENT du MARONI [printed] \ [green label] COLL LE MOULT [printed] \ [yellow label] PARALECTOTYPE <italic><tp:taxon-name>Xylographus lemoulti</tp:taxon-name></italic> Pic [handwritten]”; 1 male paralectotype (MNHN), labeled: “MAI [printed] \ GUYANE FRANÇAISE St-LAURENT du MARONI [printed] \ COLL LE MOULT [printed] \ [yellow label] PARALECTOTYPE <italic><tp:taxon-name>Xylographus lemoulti</tp:taxon-name></italic> Pic [handwritten]”.</p></tp:treatment-sec><tp:treatment-sec sec-type="Remarks"><title>Remarks.</title><p>There are several type specimens of species described by Mellié deposited in historical collections of the MHNG and the MNHN. In the MHNG, these types are in the A. Melly collection, who has a surname similar to that of J. Mellié but shall not be confounded. We did not find type material of <italic><tp:taxon-name>Xylographus richardi</tp:taxon-name></italic> in the Chevrolat collection of MNHN. We located a female specimen from Colombia in the Melly collection of MHNG named as <italic><tp:taxon-name>Xylographus richardi</tp:taxon-name></italic>. <xref ref-type="bibr" rid="B18">Mellié (1849)</xref> mentioned he has examined specimens from both the Chevrolat and the Melly collections, therefore there is a possibility that this single specimen we located in the Melly collection is a syntype, but we cannot assure this. We compared this female with female paralectotypes of <italic><tp:taxon-name>Xylographus corpulentus</tp:taxon-name></italic> and <italic><tp:taxon-name>Xylographus lemoulti</tp:taxon-name></italic> and they are exactly the same. <xref ref-type="bibr" rid="B18">Mellié (1849)</xref> provided few differences between <italic><tp:taxon-name>Xylographus corpulentus</tp:taxon-name></italic> and <italic><tp:taxon-name>Xylographus richardi</tp:taxon-name></italic>, stating that they resemble each other “pour la taille et la forme”, with <italic><tp:taxon-name>Xylographus richardi</tp:taxon-name></italic> being more punctate. We believe the description of <italic><tp:taxon-name>Xylographus richardi</tp:taxon-name></italic> was based on a female specimen, because the pronotal surface between punctures is described as being finely rugose. We have observed that it is common in female <italic><tp:taxon-name>Xylographus</tp:taxon-name></italic> species to have pronotal surface distinctly more rugose than that of males. The type of <italic><tp:taxon-name>Xylographus corpulentus</tp:taxon-name></italic> was described as being black, while the one of <italic><tp:taxon-name>Xylographus richardi</tp:taxon-name></italic> was described as reddish. It is a common variation found in <italic><tp:taxon-name>Xylographus corpulentus</tp:taxon-name></italic>, in which teneral adults may be reddish (pers. obs.). <xref ref-type="bibr" rid="B25">Pic (1916b)</xref> mentioned that <italic><tp:taxon-name>Xylographus lemoulti</tp:taxon-name></italic> differs from <italic><tp:taxon-name>Xylographus richardi</tp:taxon-name></italic> in the coloration and pronotal shape, again a consequence of the fact that the description of <italic><tp:taxon-name>Xylographus richardi</tp:taxon-name></italic> was based in a teneral adult female. The type-localities of <italic><tp:taxon-name>Xylographus lemoulti</tp:taxon-name></italic> and <italic><tp:taxon-name>Xylographus richardi</tp:taxon-name></italic> are approximately 200 Km apart and both are in the coast of French Guiana.</p></tp:treatment-sec><ref-list><ref id="B18"><mixed-citation xmlns:xlink="http://www.w3.org/1999/xlink" xlink:type="simple"><person-group><name name-style="western"><surname>Mellié</surname><given-names>J</given-names></name></person-group> (<year>1849</year>) <article-title>Monographie de l’ancien genre <italic>Cis</italic> des auteurs.</article-title><source>Annales de la Société Entomologique de France</source> (<volume-series>2</volume-series>) <volume>6</volume>: <fpage>205</fpage>–<lpage>274</lpage>, <fpage>313</fpage>–<lpage>396</lpage>.</mixed-citation></ref><ref id="B25"><mixed-citation xmlns:xlink="http://www.w3.org/1999/xlink" xlink:type="simple"><person-group><name name-style="western"><surname>Pic</surname><given-names>M</given-names></name></person-group> (<year>1916b</year>) <article-title>Diagnoses generiques et specifiques.</article-title><source>Mélanges Exotico-entomologiques</source>,  <publisher-loc>Moulins</publisher-loc><volume>18</volume>: <fpage>1</fpage>-<lpage>20</lpage>.</mixed-citation></ref></ref-list></tp:taxon-treatment>
