# Supplementary material for: Lectotype designations and nomenclatural changes in Xylographus Mellié (Coleoptera, Ciidae)
Source: Zookeys. 2014 Jan 28;(374):23–43. doi: 10.3897/zookeys.374.6553 (PMC3909810; doi:10.3897/zookeys.374.6553)
Supplement: XML Treatment for Xylographus globipennis [file zookeys.374.6553-treatment10.xml]

<!DOCTYPE tp:taxon-treatment
  PUBLIC "-//TaxonX//DTD Taxonomic Treatment Publishing DTD v0 20100105//EN" "tax-treatment-NSO.dtd">
<tp:taxon-treatment xmlns:tp="http://www.plazi.org/taxpub"><tp:treatment-meta><mixed-citation publication-type="journal"><person-group><name><surname>Sandoval-Gómez</surname><given-names>Vivian Eliana</given-names></name><name><surname>Lopes-Andrade</surname><given-names>Cristiano</given-names></name><name><surname>Lawrence</surname><given-names>John F.</given-names></name></person-group><article-title>Lectotype designations and nomenclatural changes in <italic>Xylographus</italic> Mellié (Coleoptera, Ciidae)</article-title><source>Zookeys</source><day>28</day><month>1</month><year>2014</year><volume>2014</volume><issue>374</issue><fpage>23</fpage><lpage>43</lpage><pub-id pub-id-type="doi">10.3897/zookeys.374.6553</pub-id></mixed-citation></tp:treatment-meta><tp:nomenclature><tp:taxon-name>
                            <tp:taxon-name-part taxon-name-part-type="genus">Xylographus</tp:taxon-name-part>
                            <tp:taxon-name-part taxon-name-part-type="species">globipennis</tp:taxon-name-part>
                        </tp:taxon-name><tp:taxon-authority>Reitter, 1911</tp:taxon-authority><tp:nomenclature-citation-list><tp:nomenclature-citation><tp:taxon-name>Xylographus globipennis</tp:taxon-name><comment><xref ref-type="bibr" rid="B34">Reitter 1911</xref>: 52. Type-locality: Gorbatuco, Eritrea.</comment></tp:nomenclature-citation></tp:nomenclature-citation-list></tp:nomenclature><tp:treatment-sec sec-type="Type series"><title>Type series.</title><p>See <xref ref-type="bibr" rid="B35">Sandoval-Gómez et al. (2011)</xref>.</p></tp:treatment-sec><ref-list><ref id="B34"><mixed-citation xmlns:xlink="http://www.w3.org/1999/xlink" xlink:type="simple"><person-group><name name-style="western"><surname>Reitter</surname><given-names>E</given-names></name></person-group> (<year>1911</year>) <article-title>Paläarktische Coleopterennovitäten.</article-title><source>Wiener Entomologische Zeitung</source><volume>30</volume>: <fpage>47</fpage>-<lpage>55</lpage>.</mixed-citation></ref><ref id="B35"><mixed-citation xmlns:xlink="http://www.w3.org/1999/xlink" xlink:type="simple"><person-group><name name-style="western"><surname>Sandoval-Gómez</surname><given-names>VE</given-names></name><name name-style="western"><surname>Lopes-Andrade</surname><given-names>C</given-names></name><name name-style="western"><surname>Zacaro</surname><given-names>AA</given-names></name></person-group> (<year>2011</year>) <article-title><italic>Xylographus globipennis</italic> Reitter, 1911 (Coleoptera: Ciidae): a barely studied species with broad distribution in the Afrotropical region.</article-title><source>Entomological Science</source><volume>14</volume>: <fpage>326</fpage>-<lpage>332</lpage>. doi: <ext-link ext-link-type="uri" xlink:href="http://dx.doi.org/10.1111/j.1479-8298.2011.00458.x" xlink:type="simple">10.1111/j.1479-8298.2011.00458.x</ext-link></mixed-citation></ref></ref-list></tp:taxon-treatment>
