# Supplementary material for: Lectotype designations and nomenclatural changes in Xylographus Mellié (Coleoptera, Ciidae)
Source: Zookeys. 2014 Jan 28;(374):23–43. doi: 10.3897/zookeys.374.6553 (PMC3909810; doi:10.3897/zookeys.374.6553)
Supplement: XML Treatment for Xylographus madagascariensis [file zookeys.374.6553-treatment12.xml]

<!DOCTYPE tp:taxon-treatment
  PUBLIC "-//TaxonX//DTD Taxonomic Treatment Publishing DTD v0 20100105//EN" "tax-treatment-NSO.dtd">
<tp:taxon-treatment xmlns:tp="http://www.plazi.org/taxpub"><tp:treatment-meta><mixed-citation publication-type="journal"><person-group><name><surname>Sandoval-Gómez</surname><given-names>Vivian Eliana</given-names></name><name><surname>Lopes-Andrade</surname><given-names>Cristiano</given-names></name><name><surname>Lawrence</surname><given-names>John F.</given-names></name></person-group><article-title>Lectotype designations and nomenclatural changes in <italic>Xylographus</italic> Mellié (Coleoptera, Ciidae)</article-title><source>Zookeys</source><day>28</day><month>1</month><year>2014</year><volume>2014</volume><issue>374</issue><fpage>23</fpage><lpage>43</lpage><pub-id pub-id-type="doi">10.3897/zookeys.374.6553</pub-id></mixed-citation></tp:treatment-meta><tp:nomenclature><tp:taxon-name>
                            <tp:taxon-name-part taxon-name-part-type="genus">Xylographus</tp:taxon-name-part>
                            <tp:taxon-name-part taxon-name-part-type="species">madagascariensis</tp:taxon-name-part>
                            <object-id xmlns:xlink="http://www.w3.org/1999/xlink" xlink:type="simple">http://species-id.net/wiki/Xylographus_madagascariensis</object-id>
                        </tp:taxon-name><tp:taxon-authority>Mellié, 1849</tp:taxon-authority><tp:nomenclature-citation-list><tp:nomenclature-citation><tp:taxon-name>Xylographus madagascariensis</tp:taxon-name><comment><xref ref-type="bibr" rid="B18">Mellié 1849</xref>: 224, pl. 9, fig. 18. Type-locality: Madagascar.</comment></tp:nomenclature-citation><tp:nomenclature-citation><tp:taxon-name>Xylographus eichelbaumi</tp:taxon-name><comment><xref ref-type="bibr" rid="B33">Reitter 1908</xref>: 119. s<bold>syn. n.</bold> Type-locality: Amani, Tanzania.</comment></tp:nomenclature-citation><tp:nomenclature-citation><tp:taxon-name>Xylographus rufipennis</tp:taxon-name><comment><xref ref-type="bibr" rid="B30">Pic 1934</xref>: 14. <bold>syn. n.</bold> Type-locality: Gura, Kenya.</comment></tp:nomenclature-citation><tp:nomenclature-citation><tp:taxon-name>Xylographus seychellensis</tp:taxon-name><comment><xref ref-type="bibr" rid="B36">Scott 1926</xref>: 10. <bold>syn. n.</bold> Type-locality: Mahe, Seychelles.</comment></tp:nomenclature-citation><tp:nomenclature-citation><tp:taxon-name>Xylographus tarsalis</tp:taxon-name><comment><xref ref-type="bibr" rid="B7">Fåhraeus 1871</xref>: 670. <bold>syn. n.</bold> Type-locality: Caffraria (Eastern Cape of South Africa).</comment></tp:nomenclature-citation></tp:nomenclature-citation-list></tp:nomenclature><tp:treatment-sec sec-type="Type series"><title>Type series.</title><p>MADAGASCAR: male lectotype (MNHN), here designated, labeled: “<italic><tp:taxon-name>Madagascariensis</tp:taxon-name></italic> Dup. Madagascar.[handwritten] \ Ex-Musæo Mniszech [printed] \ [red label] LECTOTYPE <italic><tp:taxon-name>Xylographus madagascariensis</tp:taxon-name></italic> Mellié [handwritten]”.</p></tp:treatment-sec><tp:treatment-sec sec-type="Type material of junior synonyms"><title>Type material of junior synonyms.</title><p>KENYA: female lectotype (NHM) of <!--PageBreak--><italic><tp:taxon-name>Xylographus rufipennis</tp:taxon-name></italic> Pic, 1934, here designated, labeled: “[red disc]Type [printed] \ R. E, DENT GURA R, 7500 AUG 1929 [printed] \ <italic><tp:taxon-name>Xylographus rufipennis</tp:taxon-name></italic> n. sp. [handwritten] \ Pres. By Imp. Inst. Ent B. M. 1934-42. [printed] \ [red label] LECTOTYPE <italic><tp:taxon-name>Xylographus rufipennis</tp:taxon-name></italic> Pic [handwritten]”; 1 female paralectotype (MNHN), labeled: “R. E, DENT GURA R, 7500 AUG 1929 [printed] \ <italic><tp:taxon-name>Xylographus rufipennis</tp:taxon-name></italic> n. sp [handwritten] \ ex. British museum [handwritten] \ [yellow label] PARALECTOTYPE <italic><tp:taxon-name>Xylographus rufipennis</tp:taxon-name></italic> Pic [handwritten]”. SEYCHELLES: male lectotype (NHM) of <italic><tp:taxon-name>Xylographus seychellensis</tp:taxon-name></italic> <xref ref-type="bibr" rid="B36">Scott 1926</xref>, here designated, labeled: “[purple disc] LECTOTYPE [printed] \ Mahe, 1908-9 Seychelles Exp. [printed] \ Percy Sladen Trust Exped. Brit. Mus. 1926-246. [printed] \ <italic><tp:taxon-name>Xylographus seychellensis</tp:taxon-name></italic>, Scott TYPE. ♂. [handwritten] \ Figured specimen [printed] (outline whole vis) [handwritten] \ TYPE [printed] \ [red label] LECTOTYPE <italic><tp:taxon-name>Xylographus seychellensis</tp:taxon-name></italic> Scott [handwritten]”. SOUTH AFRICA: male lectotype (NHRS) of <italic><tp:taxon-name>Xylographus tarsalis</tp:taxon-name></italic> <xref ref-type="bibr" rid="B7">Fåhraeus 1871</xref>, labeled: “Caffraria [printed] \ J. Wahlb. [printed] \ ♂ [printed] \ [red label] Lectotype ♂ <italic><tp:taxon-name>Xylographus tarsalis</tp:taxon-name></italic> FÅHR. Det. Julio Ferrer 1995 [handwritten] \ [green label] Riksmuseum Stockholm [printed]”; 1 male and 1 female paralectotypes (NHRS), labeled: “Caffraria [printed] \ J. Wahlb. [printed] \ [red label] Paralectotype <italic><tp:taxon-name>Xylographus tarsalis</tp:taxon-name></italic> FÅHR. Det. Julio Ferrer 1995 [handwritten] \ [green label] Riksmuseum Stockholm [printed]”. TANZANIA: female holotype (NHMW) of <italic><tp:taxon-name>Xylographus eichelbaumi</tp:taxon-name></italic> <xref ref-type="bibr" rid="B33">Reitter 1908</xref>, labeled: “6. [handwritten] \ Amani [printed] \ D. O. Afrika Eichelbaum’03 [printed] \ 13 April 1903 in <italic><tp:taxon-name>Fomes nigrolachatus</tp:taxon-name></italic> [handwritten] \ Amani. Deutsch Ostafr. [handwritten] \ <italic><tp:taxon-name>Xylographus eichelbaumi</tp:taxon-name></italic> m. Typ. 1907. [handwritten] \ Eichelbaumi Usambara Reitt. [handwritten] \ [red label] HOLOTYPE <italic><tp:taxon-name>Xylographus eichelbaumi</tp:taxon-name></italic> Reitt. [handwritten]”.</p></tp:treatment-sec><tp:treatment-sec sec-type="Remarks"><title>Remarks.</title><p><xref ref-type="bibr" rid="B36">Scott (1926)</xref> stated he has not examined the type of <italic><tp:taxon-name>Xylographus madagascariensis</tp:taxon-name></italic> and that he described <italic><tp:taxon-name>Xylographus seychellensis</tp:taxon-name></italic> with some hesitation. If he had examined the known male type of <italic><tp:taxon-name>Xylographus madagascariensis</tp:taxon-name></italic>, he would have observed that it was just slightly more elongate than the specimens he had at hand, with no other differences. Such a small difference in body elongation is expected to occur in <italic><tp:taxon-name>Xylographus</tp:taxon-name></italic> species with broad geopraphical distribution (see, for instance, the known variation in <italic><tp:taxon-name>Xylographus globipennis</tp:taxon-name></italic>; <xref ref-type="bibr" rid="B35">Sandoval-Gómez et al. 2011</xref>). In order to make sure they were all conspecifics, we dissected named male <italic><tp:taxon-name>Xylographus seychellensis</tp:taxon-name></italic> compared to the type and also the lectotype of <italic><tp:taxon-name>Xylographus madagascariensis</tp:taxon-name></italic>, and we observed the sclerites of abdominal terminalia to be exactly the same. The lectotype of <italic><tp:taxon-name>Xylographus tarsalis</tp:taxon-name></italic> is a male <italic><tp:taxon-name>Xylographus madagascariensis</tp:taxon-name></italic> with weak secondary sexual characteristics. <xref ref-type="bibr" rid="B8">Ferrer (1997)</xref> stated that two female paralectotypes of <italic><tp:taxon-name>Xylographus tarsalis</tp:taxon-name></italic> were deposited in NHRS. After studying the material, we have seen that they are a male and a female instead. The names <italic><tp:taxon-name>Xylographus eichelbaumi</tp:taxon-name></italic> and <italic><tp:taxon-name>Xylographus rufipennis</tp:taxon-name></italic> were based on females, which clearly correspond to females named <italic><tp:taxon-name>Xylographus madagascariensis</tp:taxon-name></italic> that we examined.</p></tp:treatment-sec><ref-list><ref id="B18"><mixed-citation xmlns:xlink="http://www.w3.org/1999/xlink" xlink:type="simple"><person-group><name name-style="western"><surname>Mellié</surname><given-names>J</given-names></name></person-group> (<year>1849</year>) <article-title>Monographie de l’ancien genre <italic>Cis</italic> des auteurs.</article-title><source>Annales de la Société Entomologique de France</source> (<volume-series>2</volume-series>) <volume>6</volume>: <fpage>205</fpage>–<lpage>274</lpage>, <fpage>313</fpage>–<lpage>396</lpage>.</mixed-citation></ref><ref id="B33"><mixed-citation xmlns:xlink="http://www.w3.org/1999/xlink" xlink:type="simple"><person-group><name name-style="western"><surname>Reitter</surname><given-names>E</given-names></name></person-group> (<year>1908</year>) <article-title>Verzeichnis der von Dr. F. Eichelbaum im Jahre 1903 in Deutsch-Ost-Afrika gesammelten Cis-Arten (Coleoptera).</article-title><source>Wiener Entomologische Zeitung</source><volume>27</volume>: <fpage>119</fpage>-<lpage>124</lpage>.</mixed-citation></ref><ref id="B30"><mixed-citation xmlns:xlink="http://www.w3.org/1999/xlink" xlink:type="simple"><person-group><name name-style="western"><surname>Pic</surname><given-names>M</given-names></name></person-group> (<year>1934</year>) <article-title>Nouveautes diverses.</article-title><source>Mélanges Exotico-entomologiques</source>,  <publisher-loc>Moulins</publisher-loc><volume>63</volume>: <fpage>1</fpage>-<lpage>36</lpage>.</mixed-citation></ref><ref id="B36"><mixed-citation xmlns:xlink="http://www.w3.org/1999/xlink" xlink:type="simple"><person-group><name name-style="western"><surname>Scott</surname><given-names>H</given-names></name></person-group> (<year>1926</year>) <article-title>Coleoptera, Ciidae.</article-title><source>Reports of the Percy Sladen Trust Expedition to the Indian Ocean in 1905.</source><volume>Vol. 8</volume>, No. 1. <source>Transactions of the Linnean Society of London</source>,  <series>Ser. 2. Zoology</series><volume>19</volume>(<issue>1</issue>): <fpage>1</fpage>-<lpage>41</lpage>.</mixed-citation></ref><ref id="B7"><mixed-citation xmlns:xlink="http://www.w3.org/1999/xlink" xlink:type="simple"><person-group><name name-style="western"><surname>Fåhraeus</surname><given-names>OI</given-names></name></person-group> (<year>1871</year>) <article-title>Coleoptera Caffrariae, Annis 1838–45 a J. A. Wahlberg collecta. Fam. Scolytidae, Paussidae, Bostrichidae et Cioidae. Forhandlingar Kongl.</article-title><publisher-name>Vetenskaps-Akademiens</publisher-name>, <publisher-loc>Stockholm</publisher-loc><volume>28</volume>(<issue>6</issue>): <fpage>661</fpage>-<lpage>672</lpage>.</mixed-citation></ref><ref id="B35"><mixed-citation xmlns:xlink="http://www.w3.org/1999/xlink" xlink:type="simple"><person-group><name name-style="western"><surname>Sandoval-Gómez</surname><given-names>VE</given-names></name><name name-style="western"><surname>Lopes-Andrade</surname><given-names>C</given-names></name><name name-style="western"><surname>Zacaro</surname><given-names>AA</given-names></name></person-group> (<year>2011</year>) <article-title><italic>Xylographus globipennis</italic> Reitter, 1911 (Coleoptera: Ciidae): a barely studied species with broad distribution in the Afrotropical region.</article-title><source>Entomological Science</source><volume>14</volume>: <fpage>326</fpage>-<lpage>332</lpage>. doi: <ext-link ext-link-type="uri" xlink:href="http://dx.doi.org/10.1111/j.1479-8298.2011.00458.x" xlink:type="simple">10.1111/j.1479-8298.2011.00458.x</ext-link></mixed-citation></ref><ref id="B8"><mixed-citation xmlns:xlink="http://www.w3.org/1999/xlink" xlink:type="simple"><person-group><name name-style="western"><surname>Ferrer</surname><given-names>J</given-names></name></person-group> (<year>1997</year>) <article-title>Contribution à la connaissance des Ciidae. Désignation des Lectotypes des espèces descrites par Fahraeus (1871) et Reitter (1908) préservées aux Musées de Stockholm et de Wien.</article-title><source>Entomofauna, Zeitschrift für Entomologie</source><volume>18</volume>(<issue>25</issue>): <fpage>405</fpage>-<lpage>416</lpage>.</mixed-citation></ref></ref-list></tp:taxon-treatment>
