# Supplementary material for: Lectotype designations and nomenclatural changes in Xylographus Mellié (Coleoptera, Ciidae)
Source: Zookeys. 2014 Jan 28;(374):23–43. doi: 10.3897/zookeys.374.6553 (PMC3909810; doi:10.3897/zookeys.374.6553)
Supplement: XML Treatment for Xylographus perforatus [file zookeys.374.6553-treatment14.xml]

<!DOCTYPE tp:taxon-treatment
  PUBLIC "-//TaxonX//DTD Taxonomic Treatment Publishing DTD v0 20100105//EN" "tax-treatment-NSO.dtd">
<tp:taxon-treatment xmlns:tp="http://www.plazi.org/taxpub"><tp:treatment-meta><mixed-citation publication-type="journal"><person-group><name><surname>Sandoval-Gómez</surname><given-names>Vivian Eliana</given-names></name><name><surname>Lopes-Andrade</surname><given-names>Cristiano</given-names></name><name><surname>Lawrence</surname><given-names>John F.</given-names></name></person-group><article-title>Lectotype designations and nomenclatural changes in <italic>Xylographus</italic> Mellié (Coleoptera, Ciidae)</article-title><source>Zookeys</source><day>28</day><month>1</month><year>2014</year><volume>2014</volume><issue>374</issue><fpage>23</fpage><lpage>43</lpage><pub-id pub-id-type="doi">10.3897/zookeys.374.6553</pub-id></mixed-citation></tp:treatment-meta><tp:nomenclature><tp:taxon-name>
                            <tp:taxon-name-part taxon-name-part-type="genus">Xylographus</tp:taxon-name-part>
                            <tp:taxon-name-part taxon-name-part-type="species">perforatus</tp:taxon-name-part>
                            <object-id xmlns:xlink="http://www.w3.org/1999/xlink" xlink:type="simple">http://species-id.net/wiki/Xylographus_perforatus</object-id>
                        </tp:taxon-name><tp:taxon-authority>Gerstaecker, 1871</tp:taxon-authority><tp:nomenclature-citation-list><tp:nomenclature-citation><tp:taxon-name>Xylographus perforatus</tp:taxon-name><comment><xref ref-type="bibr" rid="B9">Gerstaecker 1871</xref>: 57. Type-locality: Tanzania, Zanzibar.</comment></tp:nomenclature-citation></tp:nomenclature-citation-list></tp:nomenclature><tp:treatment-sec sec-type="Type series"><title>Type series.</title><p>TANZANIA: male lectotype (MFNB), here designated, labeled: “[green label] <italic>perforatus</italic> Gerst.* Sansibar Cooke [handwritten] \ 56743 [printed] \ [blue label] Hist.-Coll. (<tp:taxon-name>Coleoptera</tp:taxon-name>) Nr. 56743 (1. Ex) <italic><tp:taxon-name>Xylographus perforatus</tp:taxon-name></italic> Gerst. Sansibar, Cooke Zool. Mus. Berlin [printed] \ [red label] SYNTYPUS <italic><tp:taxon-name>Xylographus perforatus</tp:taxon-name></italic> <xref ref-type="bibr" rid="B9">Gerstaecker 1871</xref> labelled by MNHUB 1998 \ [red label] LECTOTYPE <italic><tp:taxon-name>Xylographus perforatus</tp:taxon-name></italic> Gerstaecker [handwritten]”; 2 male and 3 female paralectotypes (MFNB), labeled: “[blue label] Hist.-Coll. (<tp:taxon-name>Coleoptera</tp:taxon-name>) Nr. 56743 (1.-5. Ex) <italic><tp:taxon-name>Xylographus perforatus</tp:taxon-name></italic> Gerst. Sansibar, Cooke Zool. Mus. Berlin [printed] \ [red label] SYNTYPUS <italic><tp:taxon-name>Xylographus perforatus</tp:taxon-name></italic> <xref ref-type="bibr" rid="B9">Gerstaecker 1871</xref> labelled by MNHUB 1998 \ [yellow label] PARALECTOTYPE <italic><tp:taxon-name>Xylographus perforatus</tp:taxon-name></italic> Gerstaecker [handwritten]”; 1 female paralectotype (MNHN), labeled: “Zanzibar, C. Cooke. [printed] \ [blue label] MUSEUM PARIS Collection Léon Fairmaire 1906 [printed] \ <italic><tp:taxon-name>Xylographus perforatus</tp:taxon-name></italic> Gerst. [handwritten] P. Lesne vid. [printed] \ [yellow label] PARALECTOTYPE <italic><tp:taxon-name>Xylographus perforatus</tp:taxon-name></italic> Gerstaecker [handwritten]”; 1 female paralectotype (MNHN), labeled: “Zanzibar, C. Cooke. [printed] \ Bragance (Para) M. de Mathan [printed] \ Kein Scolytide [handwritten] \ [yellow label] PARALECTOTYPE <italic><tp:taxon-name>Xylographus perforatus</tp:taxon-name></italic> Gerstaecker [handwritten]”; 1 male and 1 female paralectotype (MNHN), labeled: “Zanzibar, C. Cooke. [printed] \ <italic><tp:taxon-name>Xylographus perforatus</tp:taxon-name></italic> Gerst. Zanzib. [handwritten] \ [yellow label] PARALECTOTYPE <italic><tp:taxon-name>Xylographus perforatus</tp:taxon-name></italic> Gerstaecker [handwritten]”; 1 male and 1 female paralectotypes (MCZ), labeled: “Zanzibar, C. Cooke. [printed] \ [black disc] \ <italic><tp:taxon-name>Xylographus perforatus</tp:taxon-name></italic> 140 Gerstaecker [printed] \ [yellow label] PARALECTOTYPE <italic><tp:taxon-name>Xylographus perforatus</tp:taxon-name></italic> Gerstaecker [handwritten]”.</p></tp:treatment-sec><ref-list><ref id="B9"><mixed-citation xmlns:xlink="http://www.w3.org/1999/xlink" xlink:type="simple"><person-group><name name-style="western"><surname>Gerstaecker</surname><given-names>A</given-names></name></person-group> (<year>1871</year>) <article-title>Beitrag zur Insektenfauna von Zanzibar. III. Coleoptera.</article-title><source>Archiv für Naturgeschichte</source><volume>37</volume>(<issue>1</issue>): <fpage>42</fpage>-<lpage>86</lpage>.</mixed-citation></ref></ref-list></tp:taxon-treatment>
