# Supplementary material for: Lectotype designations and nomenclatural changes in Xylographus Mellié (Coleoptera, Ciidae)
Source: Zookeys. 2014 Jan 28;(374):23–43. doi: 10.3897/zookeys.374.6553 (PMC3909810; doi:10.3897/zookeys.374.6553)
Supplement: XML Treatment for Xylographus rufipes [file zookeys.374.6553-treatment18.xml]

<!DOCTYPE tp:taxon-treatment
  PUBLIC "-//TaxonX//DTD Taxonomic Treatment Publishing DTD v0 20100105//EN" "tax-treatment-NSO.dtd">
<tp:taxon-treatment xmlns:tp="http://www.plazi.org/taxpub"><tp:treatment-meta><mixed-citation publication-type="journal"><person-group><name><surname>Sandoval-Gómez</surname><given-names>Vivian Eliana</given-names></name><name><surname>Lopes-Andrade</surname><given-names>Cristiano</given-names></name><name><surname>Lawrence</surname><given-names>John F.</given-names></name></person-group><article-title>Lectotype designations and nomenclatural changes in <italic>Xylographus</italic> Mellié (Coleoptera, Ciidae)</article-title><source>Zookeys</source><day>28</day><month>1</month><year>2014</year><volume>2014</volume><issue>374</issue><fpage>23</fpage><lpage>43</lpage><pub-id pub-id-type="doi">10.3897/zookeys.374.6553</pub-id></mixed-citation></tp:treatment-meta><tp:nomenclature><tp:taxon-name>
                            <tp:taxon-name-part taxon-name-part-type="genus">Xylographus</tp:taxon-name-part>
                            <tp:taxon-name-part taxon-name-part-type="species">rufipes</tp:taxon-name-part>
                            <object-id xmlns:xlink="http://www.w3.org/1999/xlink" xlink:type="simple">http://species-id.net/wiki/Xylographus_rufipes</object-id>
                        </tp:taxon-name><tp:taxon-authority>Pic, 1930</tp:taxon-authority><tp:nomenclature-citation-list><tp:nomenclature-citation><tp:taxon-name>Xylographus rufipes</tp:taxon-name><comment><xref ref-type="bibr" rid="B29">Pic 1930</xref>: 175. Type-locality: Tucumán, Argentina.</comment></tp:nomenclature-citation></tp:nomenclature-citation-list></tp:nomenclature><tp:treatment-sec sec-type="Type series"><title>Type series.</title><p>ARGENTINA: male lectotype (MNHN), here designated, labeled: “Argentina Tucumán 1 Oct. 1929 [printed] \ H. E. Box leg. [printed] \ 2705 [printed] \ <italic><tp:taxon-name>Xylographus rufipes</tp:taxon-name></italic> n. sp. [handwritten] \ [red label] LECTOTYPE <italic><tp:taxon-name>Xylographus rufipes</tp:taxon-name></italic> Pic [handwritten]”; 1 male paralectotype (NHM), labeled: “Argentina Tucumán 1 Oct. 1929 [printed] \ H. E. Box leg. [printed] \ 2709 [printed] \ <italic><tp:taxon-name>Xylographus rufipes</tp:taxon-name></italic>, Pic sp. nov. (det. Pic, per C. Bruch) [handwritten] \ Brit. Mus. 1948-460. [printed] \ [yellow label] PARALECTOTYPE <italic><tp:taxon-name>Xylographus rufipes</tp:taxon-name></italic> Pic [handwritten]”.</p></tp:treatment-sec><ref-list><ref id="B29"><mixed-citation xmlns:xlink="http://www.w3.org/1999/xlink" xlink:type="simple"><person-group><name name-style="western"><surname>Pic</surname><given-names>M</given-names></name></person-group> (<year>1930</year>) <article-title>Coléoptères nouveaux de la Republique Argentine.</article-title><source>Bulletin de la Société Entomologique de France</source><volume>55</volume>: <fpage>175</fpage>-<lpage>179</lpage>.</mixed-citation></ref></ref-list></tp:taxon-treatment>
