# Supplementary material for: Lectotype designations and nomenclatural changes in Xylographus Mellié (Coleoptera, Ciidae)
Source: Zookeys. 2014 Jan 28;(374):23–43. doi: 10.3897/zookeys.374.6553 (PMC3909810; doi:10.3897/zookeys.374.6553)
Supplement: XML Treatment for Xylographus subsinuatus [file zookeys.374.6553-treatment21.xml]

<!DOCTYPE tp:taxon-treatment
  PUBLIC "-//TaxonX//DTD Taxonomic Treatment Publishing DTD v0 20100105//EN" "tax-treatment-NSO.dtd">
<tp:taxon-treatment xmlns:tp="http://www.plazi.org/taxpub"><tp:treatment-meta><mixed-citation publication-type="journal"><person-group><name><surname>Sandoval-Gómez</surname><given-names>Vivian Eliana</given-names></name><name><surname>Lopes-Andrade</surname><given-names>Cristiano</given-names></name><name><surname>Lawrence</surname><given-names>John F.</given-names></name></person-group><article-title>Lectotype designations and nomenclatural changes in <italic>Xylographus</italic> Mellié (Coleoptera, Ciidae)</article-title><source>Zookeys</source><day>28</day><month>1</month><year>2014</year><volume>2014</volume><issue>374</issue><fpage>23</fpage><lpage>43</lpage><pub-id pub-id-type="doi">10.3897/zookeys.374.6553</pub-id></mixed-citation></tp:treatment-meta><tp:nomenclature><tp:taxon-name>
                            <tp:taxon-name-part taxon-name-part-type="genus">Xylographus</tp:taxon-name-part>
                            <tp:taxon-name-part taxon-name-part-type="species">subsinuatus</tp:taxon-name-part>
                            <object-id xmlns:xlink="http://www.w3.org/1999/xlink" xlink:type="simple">http://species-id.net/wiki/Xylographus_subsinuatus</object-id>
                        </tp:taxon-name><tp:taxon-authority>Pic, 1916</tp:taxon-authority><tp:nomenclature-citation-list><tp:nomenclature-citation><tp:taxon-name>Xylographus subsinuatus</tp:taxon-name><comment> Pic 1916: 4. Type-locality: Madagascar.</comment></tp:nomenclature-citation><tp:nomenclature-citation><tp:taxon-name>Xylographus rufescens</tp:taxon-name><comment><xref ref-type="bibr" rid="B26">Pic 1921</xref>: 7. <bold>syn. n.</bold> Type-locality: Bourbon Island (Reunion).</comment></tp:nomenclature-citation></tp:nomenclature-citation-list></tp:nomenclature><tp:treatment-sec sec-type="Type series"><title>Type series.</title><p>MADAGASCAR: male lectotype (MNHN), here designated, labeled: “MADAGASCAR Plantations du Sambirano COLLECTION LE MOULT [printed] \ [red label] Coll. C [handwritten] \ Type [handwritten] \ <italic>subsinuatus</italic> Pic [handwritten] \ [red label] LECTOTYPE <italic><tp:taxon-name>Xylographus subsinuatus</tp:taxon-name></italic> Pic [handwritten]”; 6 males, 3 females, 17 specimens of undetermined gender, all paralectotypes (MNHN), labeled: “MADAGASCAR Plantations du Sambirano COLLECTION LE MOULT [printed] \ [red label] Coll. C [handwritten] \ [yellow label] PARALECTOTYPE <italic><tp:taxon-name>Xylographus subsinuatus</tp:taxon-name></italic> Pic [handwritten]”.</p></tp:treatment-sec><tp:treatment-sec sec-type="Type material of the junior synonym"><title>Type material of the junior synonym.</title><p>REUNION: male lectotype (MNHN) of <italic><tp:taxon-name>Xylographus rufescens</tp:taxon-name></italic> <xref ref-type="bibr" rid="B26">Pic 1921</xref>, here designated, labeled: “Ile Bourbon n. sp. [handwritten] \ type [handwritten] \ <italic>rufescens</italic> Pic [handwritten] \ [red label] LECTOTYPE <italic><tp:taxon-name>Xylographus rufescens</tp:taxon-name></italic> Pic [handwritten]”.</p></tp:treatment-sec><tp:treatment-sec sec-type="Remarks"><title>Remarks.</title><p>We observed that the lectotype of <italic><tp:taxon-name>Xylographus rufescens</tp:taxon-name></italic> is a small teneral male of <italic><tp:taxon-name>Xylographus subsinuatus</tp:taxon-name></italic>. We dissected the types and compared the sclerites of abdominal terminalia, which are identical.</p></tp:treatment-sec><ref-list><ref id="B26"><mixed-citation xmlns:xlink="http://www.w3.org/1999/xlink" xlink:type="simple"><person-group><name name-style="western"><surname>Pic</surname><given-names>M</given-names></name></person-group> (<year>1921</year>) <article-title>Diagnoses de Coléoptères exotiques.</article-title><source>L’Échange, Revue Linnéenne</source>,  <publisher-loc>Moulins</publisher-loc><volume>37</volume>: <fpage>6</fpage>–<lpage>8</lpage>, <fpage>10</fpage>–<lpage>12</lpage>, <fpage>15</fpage>–<lpage>16</lpage>.</mixed-citation></ref></ref-list></tp:taxon-treatment>
