# Supplementary material for: Lectotype designations and nomenclatural changes in Xylographus Mellié (Coleoptera, Ciidae)
Source: Zookeys. 2014 Jan 28;(374):23–43. doi: 10.3897/zookeys.374.6553 (PMC3909810; doi:10.3897/zookeys.374.6553)
Supplement: XML Treatment for Xylographus suillus [file zookeys.374.6553-treatment22.xml]

<!DOCTYPE tp:taxon-treatment
  PUBLIC "-//TaxonX//DTD Taxonomic Treatment Publishing DTD v0 20100105//EN" "tax-treatment-NSO.dtd">
<tp:taxon-treatment xmlns:tp="http://www.plazi.org/taxpub"><tp:treatment-meta><mixed-citation publication-type="journal"><person-group><name><surname>Sandoval-Gómez</surname><given-names>Vivian Eliana</given-names></name><name><surname>Lopes-Andrade</surname><given-names>Cristiano</given-names></name><name><surname>Lawrence</surname><given-names>John F.</given-names></name></person-group><article-title>Lectotype designations and nomenclatural changes in <italic>Xylographus</italic> Mellié (Coleoptera, Ciidae)</article-title><source>Zookeys</source><day>28</day><month>1</month><year>2014</year><volume>2014</volume><issue>374</issue><fpage>23</fpage><lpage>43</lpage><pub-id pub-id-type="doi">10.3897/zookeys.374.6553</pub-id></mixed-citation></tp:treatment-meta><tp:nomenclature><tp:taxon-name>
                            <tp:taxon-name-part taxon-name-part-type="genus">Xylographus</tp:taxon-name-part>
                            <tp:taxon-name-part taxon-name-part-type="species">suillus</tp:taxon-name-part>
                            <object-id xmlns:xlink="http://www.w3.org/1999/xlink" xlink:type="simple">http://species-id.net/wiki/Xylographus_suillus</object-id>
                        </tp:taxon-name><tp:taxon-authority>Gorham, 1886</tp:taxon-authority><tp:nomenclature-citation-list><tp:nomenclature-citation><tp:taxon-name>Xylographus suillus</tp:taxon-name><comment><xref ref-type="bibr" rid="B10">Gorham 1886</xref>: 355, pl. 13, figs. 21, 21a. Type-locality: Teleman, Guatemala.</comment></tp:nomenclature-citation></tp:nomenclature-citation-list></tp:nomenclature><tp:treatment-sec sec-type="Type series"><title>Type series.</title><p>GUATEMALA: male lectotype (NHM), here designated, labeled: “[purple disc] LECTOTYPE [printed] \ Type. Sp. figured [printed] \ Teleman, Vera Paz. Champion. [printed] \ <italic><tp:taxon-name>Xylographus suillus</tp:taxon-name></italic>, Gorh. [handwritten] \ B.C.A., Coll., III (2). <italic><tp:taxon-name>Xylographus suillus</tp:taxon-name></italic>, Gorh. [printed] \ [red label] LECTOTYPE <italic><tp:taxon-name>Xylographus suillus</tp:taxon-name></italic> Gorh. [handwritten]”; 2 male and 4 female paralectotypes (MNHN), labeled: “Teleman, Vera Paz. Champion. [printed] \ [pink label] In boleti attached to manaca palm [handwritten] \ <italic><tp:taxon-name>Xylographus suillus</tp:taxon-name></italic>, Gor. [handwritten] \ [yellow label] PARALECTOTYPE <italic><tp:taxon-name>Xyloraphus suillus</tp:taxon-name></italic> Gorh. [handwritten]”.</p><!--PageBreak--></tp:treatment-sec><ref-list><ref id="B10"><mixed-citation xmlns:xlink="http://www.w3.org/1999/xlink" xlink:type="simple"><person-group><name name-style="western"><surname>Gorham</surname><given-names>HS</given-names></name></person-group> (<year>1886</year>) <article-title>Supplement to Malacodermata.</article-title> In: <person-group><name name-style="western"><surname>Godman</surname><given-names>FD</given-names></name><name name-style="western"><surname>Salvin</surname><given-names>O</given-names></name></person-group> (<role>Eds</role>) <source>Biologia Centrali-Americana. Insecta. Coleoptera.</source><volume>Vol. 3</volume>, <issue>Part 2</issue>. <publisher-name>Porter</publisher-name>, <publisher-loc>London</publisher-loc>, <fpage>313</fpage>-<lpage>360</lpage>.</mixed-citation></ref></ref-list></tp:taxon-treatment>
