# Supplementary material for: Lectotype designations and nomenclatural changes in Xylographus Mellié (Coleoptera, Ciidae)
Source: Zookeys. 2014 Jan 28;(374):23–43. doi: 10.3897/zookeys.374.6553 (PMC3909810; doi:10.3897/zookeys.374.6553)
Supplement: XML Treatment for Cis renominatus [file zookeys.374.6553-treatment24.xml]

<!DOCTYPE tp:taxon-treatment
  PUBLIC "-//TaxonX//DTD Taxonomic Treatment Publishing DTD v0 20100105//EN" "tax-treatment-NSO.dtd">
<tp:taxon-treatment xmlns:tp="http://www.plazi.org/taxpub"><tp:treatment-meta><mixed-citation publication-type="journal"><person-group><name><surname>Sandoval-Gómez</surname><given-names>Vivian Eliana</given-names></name><name><surname>Lopes-Andrade</surname><given-names>Cristiano</given-names></name><name><surname>Lawrence</surname><given-names>John F.</given-names></name></person-group><article-title>Lectotype designations and nomenclatural changes in <italic>Xylographus</italic> Mellié (Coleoptera, Ciidae)</article-title><source>Zookeys</source><day>28</day><month>1</month><year>2014</year><volume>2014</volume><issue>374</issue><fpage>23</fpage><lpage>43</lpage><pub-id pub-id-type="doi">10.3897/zookeys.374.6553</pub-id></mixed-citation></tp:treatment-meta><tp:nomenclature><tp:taxon-name>
                                <tp:taxon-name-part taxon-name-part-type="genus">Cis</tp:taxon-name-part>
                                <tp:taxon-name-part taxon-name-part-type="species">renominatus</tp:taxon-name-part>
                            </tp:taxon-name><tp:taxon-status xmlns:xlink="http://www.w3.org/1999/xlink" xlink:type="simple">nom. n.</tp:taxon-status><tp:nomenclature-citation-list><tp:nomenclature-citation><tp:taxon-name>Xylographus dentatus</tp:taxon-name><comment><xref ref-type="bibr" rid="B27">Pic 1922</xref>: 7. Secondary junior homonym of <italic><tp:taxon-name>Cis dentatus</tp:taxon-name></italic> Mellié, 1849. Type-locality: Republic of the Congo.</comment></tp:nomenclature-citation></tp:nomenclature-citation-list></tp:nomenclature><tp:treatment-sec sec-type="Type series"><title>Type series.</title><p>REPUBLIC OF THE CONGO: male lectotype (MNHN), here designated, labeled: “Franz. Congo [printed] \ <italic>dentatus</italic> n. sp. [handwritten] \ <italic><tp:taxon-name>Cis</tp:taxon-name></italic> sp. A. Kompantsev det. 2010 [handwritten] \ [red label] LECTOTYPE <italic><tp:taxon-name>Xylographus dentatus</tp:taxon-name></italic> Pic [handwritten] \ [green label] <italic><tp:taxon-name>Cis renominatus</tp:taxon-name></italic> Sandoval-Gómez, Lópes-Andrade &amp; Lawrence nom. n.”; 6 male and 2 female paralectotypes (MNHN), labeled: “Franz. Congo [printed] \ [yellow label] PARALECTOTYPE <italic><tp:taxon-name>Xylographus dentatus</tp:taxon-name></italic> Pic [handwritten] \ [green label] <italic><tp:taxon-name>Cis renominatus</tp:taxon-name></italic> Sandoval-Gómez, Lópes-Andrade &amp; Lawrence nom. n.”.</p></tp:treatment-sec><tp:treatment-sec sec-type="Remarks"><title>Remarks.</title><p><italic><tp:taxon-name>Xylographus dentatus</tp:taxon-name></italic> Pic, 1922 is transferred to the genus <italic><tp:taxon-name>Cis</tp:taxon-name></italic>, but <italic><tp:taxon-name>Cis dentatus</tp:taxon-name></italic> (Pic, 1922) becomes a junior secondary homonym of <italic><tp:taxon-name>Cis dentatus</tp:taxon-name></italic> Mellié, 1849. The replacement name proposed here means “renamed”.</p></tp:treatment-sec><ref-list><ref id="B27"><mixed-citation xmlns:xlink="http://www.w3.org/1999/xlink" xlink:type="simple"><person-group><name name-style="western"><surname>Pic</surname><given-names>M</given-names></name></person-group> (<year>1922</year>) <article-title>Nouveautes diverses.</article-title><source>Mélanges Exotico-entomologiques</source>,  <publisher-loc>Moulins</publisher-loc><volume>36</volume>: <fpage>1</fpage>-<lpage>32</lpage>.</mixed-citation></ref></ref-list></tp:taxon-treatment>
