# Supplementary material for: Lectotype designations and nomenclatural changes in Xylographus Mellié (Coleoptera, Ciidae)
Source: Zookeys. 2014 Jan 28;(374):23–43. doi: 10.3897/zookeys.374.6553 (PMC3909810; doi:10.3897/zookeys.374.6553)
Supplement: XML Treatment for Paratrichapus fultoni [file zookeys.374.6553-treatment25.xml]

<!DOCTYPE tp:taxon-treatment
  PUBLIC "-//TaxonX//DTD Taxonomic Treatment Publishing DTD v0 20100105//EN" "tax-treatment-NSO.dtd">
<tp:taxon-treatment xmlns:tp="http://www.plazi.org/taxpub"><tp:treatment-meta><mixed-citation publication-type="journal"><person-group><name><surname>Sandoval-Gómez</surname><given-names>Vivian Eliana</given-names></name><name><surname>Lopes-Andrade</surname><given-names>Cristiano</given-names></name><name><surname>Lawrence</surname><given-names>John F.</given-names></name></person-group><article-title>Lectotype designations and nomenclatural changes in <italic>Xylographus</italic> Mellié (Coleoptera, Ciidae)</article-title><source>Zookeys</source><day>28</day><month>1</month><year>2014</year><volume>2014</volume><issue>374</issue><fpage>23</fpage><lpage>43</lpage><pub-id pub-id-type="doi">10.3897/zookeys.374.6553</pub-id></mixed-citation></tp:treatment-meta><tp:nomenclature><tp:taxon-name>
                                <tp:taxon-name-part taxon-name-part-type="genus">Paratrichapus</tp:taxon-name-part>
                                <tp:taxon-name-part taxon-name-part-type="species">fultoni</tp:taxon-name-part>
                                <object-id xmlns:xlink="http://www.w3.org/1999/xlink" xlink:type="simple">http://species-id.net/wiki/Paratrichapus_fultoni</object-id>
                            </tp:taxon-name><tp:taxon-authority>(Broun, 1886)</tp:taxon-authority><tp:taxon-status xmlns:xlink="http://www.w3.org/1999/xlink" xlink:type="simple">comb. n.</tp:taxon-status><tp:nomenclature-citation-list><tp:nomenclature-citation><tp:taxon-name>Cis fultoni</tp:taxon-name><comment><xref ref-type="bibr" rid="B4">Broun 1886</xref>: 904. Type-locality: West Taieri, New Zealand.</comment></tp:nomenclature-citation><tp:nomenclature-citation><tp:taxon-name>Xylographus fultoni</tp:taxon-name><comment> (Broun, 1886) <xref ref-type="bibr" rid="B12">Kuschel 1990</xref>: 62.</comment></tp:nomenclature-citation></tp:nomenclature-citation-list></tp:nomenclature><tp:treatment-sec sec-type="Type series"><title>Type series.</title><p>NEW ZEALAND: male lectotype (NHM), here designated, labeled: “1614 [handwritten] \ Taieri [printed] \ New Zealand. Broun Coll. Brit. Mus. 1922-482 [printed] \ <!--PageBreak--><italic><tp:taxon-name>Cis fultoni</tp:taxon-name></italic> [handwritten] \ <italic><tp:taxon-name>Rhopalodontus fultoni</tp:taxon-name></italic> Broun. K. Paviour-Smith det. 1966 [handwritten] \ [red label] LECTOTYPE <italic><tp:taxon-name>Cis fultoni</tp:taxon-name></italic> Broun [handwritten]”; 1 female paralectotype (NHM), labeled: “1614 [handwritten] \ Taieri [printed] \ New Zealand. Broun Coll. Brit. Mus. 1922-482 [printed] \ <italic><tp:taxon-name>Cis fultoni</tp:taxon-name></italic> [handwritten] \ <italic><tp:taxon-name>Rhopalodontus fultoni</tp:taxon-name></italic> Broun. K. Paviour-Smith det. 1966 [handwritten] \ [yellow label] PARALECTOTYPE <italic><tp:taxon-name>Cis fultoni</tp:taxon-name></italic> Broun [handwritten]”.</p></tp:treatment-sec><ref-list><ref id="B4"><mixed-citation xmlns:xlink="http://www.w3.org/1999/xlink" xlink:type="simple"><person-group><name name-style="western"><surname>Broun</surname><given-names>T</given-names></name></person-group> (<year>1886</year>) <article-title>Manual of the New Zealand Coleoptera. Part 4.</article-title><publisher-name>New Zealand Museum and Geological Survey Department</publisher-name>, <publisher-loc>Wellington</publisher-loc>, <fpage>817</fpage>–<lpage>974</lpage>.</mixed-citation></ref><ref id="B12"><mixed-citation xmlns:xlink="http://www.w3.org/1999/xlink" xlink:type="simple"><person-group><name name-style="western"><surname>Kuschel</surname><given-names>G</given-names></name></person-group> (<year>1990</year>) <article-title>Beetles in a suburban environment: a New Zealand case study. The identity and status of Coleoptera in the natural and modified habitats of Lynfield, Auckland (1974-1989).</article-title><publisher-loc>Auckland</publisher-loc>: <publisher-name>New Zealand Department of Scientific and Industrial Research</publisher-name>, <source>DSIR Plant Protection Report No.3</source>.</mixed-citation></ref></ref-list></tp:taxon-treatment>
